# Supplementary material for: Manipulating the Assembly of Au Nanoclusters for Luminescence Enhancement and Circularly Polarized Luminescence
Source: Nanomaterials (Basel). 2022 Apr 25;12(9):1453. doi: 10.3390/nano12091453 (PMC9101361; doi:10.3390/nano12091453)
Supplement: Supplementary file 1 [file nanomaterials-12-01453-s001.zip]

Archive with 1 entries (1 files):
- nanomaterials-1643416-supplementary.pdf
